# Supplementary material for: Transcranial direct current stimulation leads to faster acquisition of motor skills, but effects are not maintained at retention
Source: PLoS One. 2022 Sep 13;17(9):e0269851. doi: 10.1371/journal.pone.0269851 (PMC9469971; doi:10.1371/journal.pone.0269851)
Supplement: S1 Raw data — (XLSX) [file pone.0269851.s005.xlsx]

## Sheet: Raw Skill Data
Participant ID	Group	Site ID	Day 1_B1	Day 1_B2	Day 1_B3	Day 1_B4	Day 1_B5	Day 1_B6	Day 2_B1	Day 2_B2	Day 2_B3	Day 2_B4	Day 2_B5	Day 2_B6	Day 3_B1	Day 3_B2	Day 3_B3	Day 3_B4	Day 3_B5	Day 3_B6	Day 4_B1	Day 4_B2	Day 4_B3	Day 4_B4	Day 4_B5	Day 4_B6	Day5_B1
N001	Anodal	1	3.30716	9.232	9.30107	7.98236	7.45402	22.5296	4.355
N004	Anodal	1	1.89356	1.58371	4.06378	4.28882	3.50197	3.24511	6.08011
N005	Anodal	1	3.64904	4.83011	9.89896	11.6036	24.5277	18.0051	18.5185
N007	Anodal	1	1.21754	2.32971	6.35309	1.46326	9.57973	7.68273	8.32209
N010	Anodal	1	1.94639	1.96371	1.19052	4.5654	4.75877	3.63759	2.2576
N011	Anodal	1	11.887	12.1527	21.2172	18.4217	19.3915	21.7035	36.5243
N012	Anodal	1	1.94061	2.3154	6.4776	2.47595	5.34047	6.89874	0.82275
N014	Anodal	1	2.15792	1.09851	3.19842	4.435	4.32996	2.73878	3.73775
N016	Anodal	1	2.30885	1.97486	4.52376	3.64376	3.73152	2.99303	5.18959
N017	Anodal	1	0.480561	1.10691	2.10093	4.57212	2.21134	5.86332	1.21035
N019	Anodal	1	2.13443	2.35497	3.70704	17.9959	14.0213	21.8908	9.00067
N025	Anodal	1	1.45336	1.56943	3.8807	0	0.373778	0.618826	0.641527
N026	Anodal	1	3.23506	2.07841	1.19753	5.05774	4.83619	3.00526	4.80103
N028	Anodal	2	0.771475	1.59332	1.70729	3.92276	5.35241	3.61704	2.09404
N029	Anodal	2	3.1622	2.93106	8.99497	4.26765	5.1485	3.54065	1.50681
N031	Anodal	2	2.54874	4.3198	10.7836	9.44434	15.7898	9.46749	10.9734
N033	Anodal	2	0	0	3.38583	1.72746	3.62722	0.632592	1.06557
N035	Anodal	2	0.246701	0	1.18715	0.791985	0.791196	1.22531	0.656529
N036	Anodal	2	1.17954	2.32881	3.43881	10.1102	3.41624	5.46211	7.19752
N038	Anodal	2	0.874977	1.7408	3.4622	8.04761	5.79211	3.83061	2.29505
N044	Anodal	2	2.31948	1.91377	1.35709	0.457595	4.15256	1.26405	1.13952
N045	Anodal	2	0	0.766396	0.739036	0.774648	0.355372	0.263742	0.268624
N046	Anodal	2	0.5099	0.688033	1.47625	2.88191	2.01572	5.1553	2.1928
N049	Anodal	2	1.58565	0.320075	0.697846	0.348378	1.95958	2.39001	2.22016
N051	Anodal	2	0.904212	1.24423	1.24128	0	0.416593	0.308515	0.322369
N052	Anodal	2	0.281452	0.382959	1.25567	0.844824	1.26121	0.918569	2.11744
N002	Sham	1	1.44838	1.19347	1.21637	0.388331	1.33591	1.95288	1.67561	0.807642	1.31471	0.412319	0.393709	0	2.11565	5.68041	4.79877	2.79906	2.03006	2.44209	2.37927	6.4112	1.59211	5.17456	2.64187	2.65532	6.8665
N003	Sham	1	1.00961	1.07444	2.31869	2.53134	2.84727	3.93404	3.86523	5.05239	7.18299	3.92541	7.31276	7.23249	8.60915	8.87889	8.27145	6.24245	6.49568	5.09607	2.91396	7.22508	15.0573	4.96361	9.1098	7.52575	6.44763
N006	Sham	1	6.69869	6.48314	4.9975	6.67441	3.71448	9.16134	7.72097	7.88473	9.10962	9.97263	8.97045	15.7689	9.97299	16.62	16.6519	8.77488	11.6742	22.7216	13.2401	10.771	12.5413	37.4779	22.1093	14.6857	16.4718
N008	Sham	1	3.84879	2.14786	0	1.21299	1.80942	0.971105	3.96172	5.05558	4.39108	4.70354	3.2146	4.38769	4.09988	2.58043	4.78777	1.39207	3.10205	5.52725	13.9265	9.60927	6.35687	3.09312	5.63842	9.66951	6.0285
N009	Sham	1	0.227504	0.674057	1.51239	1.98156	0	2.51357	1.15792	1.20259	0.761108	0.802845	0.827987	0.292953	0.864071	0.815774	0.408732	1.32852	0.436732	2.80576	1.69522	2.74097	3.05707	3.06751	8.05785	6.48375	2.97812
N013	Sham	1	1.98397	1.4337	2.23948	1.57483	3.26689	3.43645	2.15467	1.41416	0.641073	2.02447	2.98768	2.20448	3.04359	6.14348	15.5836	7.83588	8.38352	6.70287	8.58981	8.87417	2.52536	7.86222	6.09928	10.654	3.86371
N015	Sham	1	3.83319	5.02525	6.21512	6.37799	9.81438	6.65834	8.342	0.684422	6.86458	4.26962	1.36574	8.14243	6.13417	9.06366	5.99001	3.23461	18.6405	11.5492	3.51357	10.6363	3.28232	19.0707	4.47349	7.96815	6.44651
N018	Sham	1	2.7779	5.17567	8.88562	7.63351	11.7057	5.64387	7.47333	10.6976	3.40903	10.0023	4.57024	4.11	7.72033	12.9537	3.75083	8.77631	8.06794	4.51535	7.52252	10.4607	9.74649	0.524855	5.43937	2.94164	8.07008
N021	Sham	1	1.05363	2.35783	5.25679	9.32071	13.1829	9.94868	8.82251	10.0901	13.5451	23.7182	6.96033	17.947	21.7776	25.526	22.6512	23.4272	33.1818	13.1882	23.2822	9.36526	7.67185	23.782	17.8823	20.688	15.2288
N022	Sham	1	3.78	10.5851	27.2604	20.0332	20.9987	16.9016	35.5723	41.6636	24.0595	28.518	256.472	60.926	82.5646	125.645	60.6006	83.1265	279.633	54.8662	39.2899	50.2817	91.958	296.444	65.4979	47.3247	81.4977
N023	Sham	1	2.24437	2.08962	4.15174	6.51854	3.03188	10.6877	7.48396	5.94008	5.95661	7.50544	3.97208	6.32936	8.73338	4.19094	3.73741	6.01587	5.86989	7.04369	5.24044	4.88223	7.4706	10.3343	4.92434	11.8153	3.73413
N024	Sham	1	0.493574	2.70359	1.54408	0.407002	0.735621	0.265356	3.3693	3.7351	6.04704	2.55307	2.9714	2.96337	0.794204	5.48013	1.16276	3.39857	5.29912	5.95154	1.2854	2.05659	4.48303	4.42443	1.21843	6.08266	6.49181
N027	Sham	1	2.79205	4.30199	3.61536	4.17697	0.685186	1.38754	2.43595	4.73022	2.25268	1.64009	1.07951	3.45881	2.66792	5.80422	0.468895	5.92604	5.04348	3.96157	2.08852	4.13484	5.99167	2.07319	6.27609	4.6201	3.57033
N032	Sham	2	0	0	0.518641	0	0	0	0	0	0	0	0	0	0.372356	0	0	1.13613	0	0.786189	0	0.597164	0	0.558796	0.523177	0.395725	0.806098
N037	Sham	2	2.5676	3.23644	1.44098	3.54507	1.94207	1.12364	4.55252	3.74198	3.33532	5.60733	2.59781	6.50613	6.91001	3.36509	3.47353	7.81608	4.82285	15.0168	5.01777	6.57322	8.85857	7.61834	10.0709	9.93106	3.5891
N039	Sham	2	1.76089	5.25166	6.27166	9.11761	8.28625	5.72622	2.09662	8.91893	9.12171	8.16974	21.6167	5.89542	3.37813	3.3266	4.17272	5.18664	4.2969	3.54623	0.327929	1.01596	0.478742	0.469838	0.492184	1.17035	0.358822
N040	Sham	2	0	1.0163	0.322796	0.764433	0.694593	0.871951	0.286404	0	0.399884	0.738233	0.778611	0.877217	0.296596	0.776843	0.416504	0	0.810215	0	0	0.429307	0	0.400304	0.84547	0.58128	0.651375
N041	Sham	2	0.752334	1.08332	1.56289	0.668154	1.56846	2.20731	0.588667	1.24943	2.91479	1.84686	0.829389	2.93473	1.68919	2.92018	0.439596	0.926177	0.434475	2.21465	1.36378	1.40432	0.451346	0	0.44972	1.92822	1.84543
N042	Sham	2	0.518326	0.371371	0.782111	1.69817	1.7973	1.30755	0.891148	0.861967	0.827788	2.33653	2.43157	2.02923	2.55162	3.62522	7.17181	5.10262	2.9299	5.77112	2.22623	2.56075	3.28527	3.15923	3.2621	0.688582	5.51622
N043	Sham	2	0	0.871181	0.425475	0	2.03473	2.19131	0	1.48902	0.487984	0.485037	0.480574	0	1.14887	0.992381	0	0.478137	0	0.360168	0.401722	1.07751	0.516792	0	0	0.812044	0
N047	Sham	2	0.732016	0.672233	1.92224	1.52399	0.712694	0.531574	1.91568	1.66678	1.67532	3.43127	2.21078	4.78832	3.81441	1.28095	4.90776	3.50891	3.39867	6.95854	3.08861	4.76831	3.19686	3.68371	5.63407	4.16228	2.1356
N048	Sham	2	0	0.357555	0.374183	1.2486	1.24549	0.576167	2.11064	1.59314	5.23493	3.08731	4.43473	5.16809	2.75443	5.68659	6.25124	4.7673	7.35414	2.87355	5.74349	2.13244	1.76168	3.75897	3.32412	5.42917	8.79522
N050	Sham	2	0.453289	0	0	0	0	0.317151	0.585967	0	0.374436	0.673585	0.715317	0.580998	0.304806	0.775169	0	2.16462	1.61898	2.15486	1.69761	0.399337	1.34202	0	0.388194	0.926902	0.686839
N053	Sham	2	0	1.84052	4.99688	0.903213	1.8545	2.70763	0.62101	1.38848	1.37631	0.850255	3.07245	1.39572	2.85866	3.05675	1.33573	3.6214	2.90156	3.07701	2.36051	0.886856	1.89098	1.90622	3.86306	2.07481	2.55427
N054	Sham	2	17.5492	12.9833	6.60058	6.72291	9.36034	8.74424	3.50014	4.21851	7.34038	10.3554	6.67055	5.76286	13.7788	21.8117	10.0365	15.4744	9.31514	25.2524	17.6412	15.348	18.1957	32.1218	31.5211	17.929	32.731
N055	Sham	2	0.491093	1.54286	0.341908	1.17726	0.36577	1.20896	0.546499	1.72512	0	1.21263	1.66738	1.87304	1.57066	1.25431	1.3221	2.28437	4.27719	5.10314	3.54689	2.96448	3.2166	1.86102	5.10966	4.48604	6.26142

## Sheet: Demographic and other data
ID	Group	Site	Age	Sex	Handedness	RMT	Sleep Hours	Sleep Quality_Day1(1-5)	Caffiene (0=no, 1=yes)	Exercise(0=no, 1=yes)	PRE-VAS- Alertness (1-7)	Pre-VAS Pain (1-7)	Pre-VAS Fatigue (1-7)	PRE-VAS Muscle Soreness (1-7)	PRE-PANAS Positive	PRE-PANAS Negative	POST-VAS- Alertness (1-7)	POST-VAS Pain (1-7)	POST-VAS Fatigue (1-7)	POST-VAS Muscle Soreness (1-7)	Post PANAS- Positive	Post PANAS - Negative	Itching (1-5)	Tingling (1-5)	Pinching(1-5)	Pain (1-5)	Burning (1-5)	Warmth (1-5)	Fatigue (1-5)	Headache (1-5)	Dizziness (1-5)	Discomfort (1-5)	side effect affected performance(1-5)	condition guessed	condition guessed_value(0=wrong, 1=correct)
N001	Anodal	1	25	M	100	32	8.5	4	1	1	6	1	2	1	26	10	5	1	2	2	18	10	3	3	1	1	2	1	1	1	1	1	1	sham	0
N002	Sham	1	24	M	100	41	8	2	0	0	5	1	3	2	30	10	4	1	3	2	21	11	2	2	1	1	1	2	2	1	1	1	1	anodal	0
N003	Sham	1	28	F	100	39	6	2	1	0	5	1	3	1	25	10	4	1	5	2	17	10	1	2	1	1	3	1	1	2	1	2	2	sham	1
N004	Anodal	1	23	M	90	38	7.5	5	1	0	7	1	1	1	39	18	6	1	4	5	28	16	1	1	1	1	2	2	1	1	1	2	1	anodal	1
N005	Anodal	1	25	F	100	36	8	3	0	0	6	2	1	2	30	11	6	2	2	2	31	10	1	3	1	2	2	2	1	1	1	2	1	anodal	1
N006	Sham	1	30	F	100	46	8	4	1	0	6	1	2	2	39	25	3	3	3	5	31	15	1	1	1	1	1	2	1	1	1	2	2	sham	1
N007	Anodal	1	19	F	90	38	7.5	4	0	0	6	1	3	1	40	11	7	2	3	3	35	11	2	3	2	1	2	3	1	1	1	2	2	sham	0
N008	Sham	1	28	M	100	32	8	3	0	0	4	2	5	1	28	12	5	1	5	1	28	10	3	2	1	1	3	2	1	1	1	1	2	anodal	0
N009	Sham	1	30	F	90	41	8	3	1	0	5	1	2	1	30	17	6	1	2	1	29	12	2	3	1	1	3	1	1	1	1	2	1	sham	1
N010	Anodal	1	35	M	80	35	7	3	0	0	7	1	1	1	22	16	7	1	2	4	19	14	4	3	2	1	1	1	4	3	3	3	1	anodal	1
N011	Anodal	1	23	M	100	35	5	2	0	0	3	1	2	1	21	12	5	2	2	3	22	10	3	2	1	1	3	2	1	1	1	1	1	sham	0
N012	Anodal	1	24	F	89.47	29	4	1	1	0	5	1	2	1	34	13	5	1	2	4	41	23	1	3	1	1	2	2	1	1	1	2	1	anodal	1
N013	Sham	1	27	M	87.5	41	7.5	4	1	0	6	1	2	1	25	11	5	1	2	2	21	10	1	2	1	1	3	1	1	1	1	2	1	anodal	0
N014	Anodal	1	29	F	100	40	7.5	3	0	0	4	2	2	3	25	10	4	2	2	2	22	10	1	2	1	1	2	2	1	1	1	2	1	sham	0
N015	Sham	1	24	F	90	35	6	3	0	0	5	1	4	1	34	10	5	1	4	1	37	10	1	3	1	2	1	2	1	2	1	2	1	anodal	0
N016	Anodal	1	27	F	90	40	6	5	0	1	7	2	1	4	50	14	6	1	3	4	48	12	4	2	1	1	1	1	4	1	1	1	1	anodal	1
N017	Anodal	1	22	F	100	51	5	4	0	0	6	1	5	2	32	11	6	1	2	1	14	10	1	1	1	1	1	2	1	2	1	1	1	anodal	1
N018	Sham	1	22	M	66	36	8	4	1	0	6	1	4	1	29	17	4	4	3	5	24	15	1	3	1	2	3	3	1	1	1	1	1	sham	1
N019	Anodal	1	18	F	70	46	7	3	0	0	7	1	2	1	42	12	7	2	2	2	40	10	2	3	1	1	1	3	1	1	1	1	1	anodal	1
N021	Sham	1	22	M	71.43	33	6	3	1	0	5	1	3	2	37	15	4	1	4	2	33	12	2	2	1	1	3	2	3	1	1	2	2	anodal	0
N022	Sham	1	33	F	50	58	7	2	1	0	6	1	1	1	19	13	6	1	1	2	20	10	3	2	1	1	3	2	1	1	1	2	1	sham	1
N023	Sham	1	23	F	100	32	6.5	4	0	0	6	1	4	1	34	14	6	1	3	1	28	10	1	3	2	1	2	4	1	1	1	1	1	anodal	0
N024	Sham	1	32	F	100	38	not reported	2	1	0	7	1	1	1	48	10	7	1	1	1	50	11	1	1	1	1	1	2	1	1	1	1	1	anodal	0
N025	Anodal	1	27	M	100	47	6.5	3	1	0	4	1	4	1	26	10	4	1	4	5	24	10	1	1	1	1	2	2	1	1	1	1	2	sham	0
N026	Anodal	1	18	M	86	53	6	3	0	0	4	1	5	4	32	17	6	3	5	3	33	20	4	3	1	2	2	2	1	1	1	3	3	anodal	1
N027	Sham	1	19	M	73	43	4	1	0	0	4	1	4	3	26	10	5	1	5	4	28	10	4	2	2	1	3	3	1	1	1	2	3	anodal	0
N028	Anodal	2	20	M	88.24		6.5	3	0	0	5	1	5	2	26	16	3	1	5	3	18	10	2	2	1	1	1	1	1	1	1	1	1	sham	0
N029	Anodal	2	21	F	100		8	3	0	0	6	2	2	2	26	11	6	2	3	2	22	11	3	2	2	2	3	3	2	1	1	3	2	anodal	1
N031	Anodal	2	25	M	88.89		6.25	3	0	0	5	1	4	1	27	10	6	1	3	3	27	10	2	2	1	1	1	1	1	1	1	1	1	sham	0
N032	Sham	2	36	M	88.24		9	5	0	0	5	5	2	3	32	10	5	5	2	3	30	10	1	2	1	1	1	1	1	1	1	1	1	anodal	0
N033	Anodal	2	21	M	100		9	4	0	0	5	3	3	2	33	13	5	2	4	2	32	14	4	4	4	2	3	2	3	1	2	3	2	sham	0
N035	Anodal	2	25	M	100		5.5	2	0	0	5	2	3	2	24	10	3	2	4	2	22	10	3	3	1	1	2	1	1	1	1	1	1	anodal	1
N036	Anodal	2	21	F	89.47		7	5	1	0	6	1	2	2	29	10	6	1	2	2	31	10	4	3	2	1	1	1	1	1	1	1	2	anodal	1
N037	Sham	2	25	F	90		7	3	1	0	6	1	3	1	42	12	5	3	5	5	42	12	2	2	1	3	4	4	2	2	1	2	2	anodal	0
N038	Anodal	2	25	M	90		6.25	3	1	1	6	2	5	1	27	11	6	2	4	1	22	11	2	2	1	1	2	1	1	1	1	1	1	sham	0
N039	Sham	2	22	M	60		4	1	1	0	5	1	2	2	21	12	4	1	2	2	20	10	1	2	1	1	3	3	1	1	1	1	2	anodal	0
N040	Sham	2	39	M	100		7.5	2	1	0	3	4	3	5	27	14	4	1	3	3	26	11	2	1	1	1	1	1	2	1	1	1	1	sham	1
N041	Sham	2	20	M	100		5	2	1	0	4	1	5	1	21	12	3	1	3	3	21	11	3	3	1	4	4	1	2	1	1	3	2	Sham	0
N042	Sham	2	33	M	100		8	4	0	0	6	1	1	1	39	10	6	1	2	1	40	10	2	2	1	1	1	1	1	1	1	2	1	anodal	0
N043	Sham	2	22	F	90		7	3	0	1	6	1	3	2	33	10	7	1	3	2	37	10	1	2	1	1	1	2	1	1	1	2	1	anodal	0
N044	Anodal	2	31	M	77.78		6.5	2	0	1	6	1	2	1	34	10	2	1	2	1	31	10	3	2	1	1	1	1	1	1	1	1	1	anodal	1
N045	Anodal	2	21	F	66.67		4	3	1	1	7	2	3	1	39	13	4	2	4	1	35	11	3	2	2	1	4	3	1	2	1	3	1	Sham	0
N046	Anodal	2	21	M	57.89		6	2	1	1	5	3	3	6	37	12	7	1	4	6	37	12	3	2	1	1	1	2	3	1	1	2	1	sham	0
N047	Sham	2	22	M	88.89		7	5	0	0	5	1	2	1	24	11	3	1	2	1	19	10	1	5	1	3	1	2	3	1	1	2	1	anodal	0
N048	Sham	2	19	F	100		7	2	0	1	6	2	1	2	42	13	3	1	1	4	38	10	3	3	5	2	5	2	1	1	1	1	2	sham	0
N049	Anodal	2	22	M	78.95		7	2	0	0	3	5	4	7	14	10	1	3	4	7	13	10	1	2	1	1	1	1	1	1	1	1	1	Anodal	1
N050	Sham	2	21	M	100		4.5	1	1	1	6	1	1	1	34	11	3	1	6	4	19	10	1	1	1	1	1	1	1	1	1	1	1	anodal	0
N051	Anodal	2	19	F	100		9	3	0	1	5	1	2	3	12	10	5	1	1	1	11	10	2	2	2	1	1	1	2	1	1	1	1	anodal	1
N052	Anodal	2	21	F	100		10	4	1	1	5	3	4	7	39	23	4	4	4	6	42	19	5	4	1	2	3	4	2	1	1	3	2	Anodal	1
N053	Sham	2	23	F	100		7	4	0	0	5	1	3	2	32	13	5	1	5	2	31	14	2	2	1	1	1	2	3	1	1	2	1	Sham	1
N054	Sham	2	33	F	100		7	3	0	1	4	1	2	2	31	12	4	1	3	2	35	10	1	2	2	1	1	2	1	1	1	2	1	sham	1
N055	Sham	2	40	F	100		6	3	0	0	6	1	4	1	34	10	7	1	1	1	34	13	3	1	1	1	1	1	1	1	1	1	1	sham	1
